# Supplementary material for: A pneumatic Bionic Voice prosthesis—Pre-clinical trials of controlling the voice onset and offset
Source: PLoS One. 2018 Feb 21;13(2):e0192257. doi: 10.1371/journal.pone.0192257 (PMC5821320; doi:10.1371/journal.pone.0192257)
Supplement: S1 File — The zip archive contains anonymized recordings of time-aligned intra-oral and stoma pressure (Pmraw(t), Psraw(t) respectively), with their voice/unvoiced labels (Lt) as the ground truth. (ZIP) [file pone.0192257.s001.zip]

Archive with 468 entries (465 files):
- Anonymized dataset/
- Anonymized dataset/0000.mat
- __MACOSX/
- __MACOSX/Anonymized dataset/
- __MACOSX/Anonymized dataset/._0000.mat
- Anonymized dataset/0001.mat
- __MACOSX/Anonymized dataset/._0001.mat
- Anonymized dataset/0002.mat
- __MACOSX/Anonymized dataset/._0002.mat
- Anonymized dataset/0003.mat
- __MACOSX/Anonymized dataset/._0003.mat
- Anonymized dataset/0004.mat
- __MACOSX/Anonymized dataset/._0004.mat
- Anonymized dataset/0005.mat
- __MACOSX/Anonymized dataset/._0005.mat
- Anonymized dataset/0006.mat
- __MACOSX/Anonymized dataset/._0006.mat
- Anonymized dataset/0007.mat
- __MACOSX/Anonymized dataset/._0007.mat
- Anonymized dataset/0008.mat
- __MACOSX/Anonymized dataset/._0008.mat
- Anonymized dataset/0009.mat
- __MACOSX/Anonymized dataset/._0009.mat
- Anonymized dataset/0010.mat
- __MACOSX/Anonymized dataset/._0010.mat
- Anonymized dataset/0011.mat
- __MACOSX/Anonymized dataset/._0011.mat
- Anonymized dataset/0012.mat
- __MACOSX/Anonymized dataset/._0012.mat
- Anonymized dataset/0013.mat
- __MACOSX/Anonymized dataset/._0013.mat
- Anonymized dataset/0014.mat
- __MACOSX/Anonymized dataset/._0014.mat
- Anonymized dataset/0015.mat
- __MACOSX/Anonymized dataset/._0015.mat
- Anonymized dataset/0016.mat
- __MACOSX/Anonymized dataset/._0016.mat
- Anonymized dataset/0017.mat
- __MACOSX/Anonymized dataset/._0017.mat
- Anonymized dataset/0018.mat
- __MACOSX/Anonymized dataset/._0018.mat
- Anonymized dataset/0019.mat
- __MACOSX/Anonymized dataset/._0019.mat
- Anonymized dataset/0020.mat
- __MACOSX/Anonymized dataset/._0020.mat
- Anonymized dataset/0021.mat
- __MACOSX/Anonymized dataset/._0021.mat
- Anonymized dataset/0022.mat
- __MACOSX/Anonymized dataset/._0022.mat
- Anonymized dataset/0023.mat
- __MACOSX/Anonymized dataset/._0023.mat
- Anonymized dataset/0024.mat
- __MACOSX/Anonymized dataset/._0024.mat
- Anonymized dataset/0025.mat
- __MACOSX/Anonymized dataset/._0025.mat
- Anonymized dataset/0026.mat
- __MACOSX/Anonymized dataset/._0026.mat
- Anonymized dataset/0027.mat
- __MACOSX/Anonymized dataset/._0027.mat
- Anonymized dataset/0028.mat
- __MACOSX/Anonymized dataset/._0028.mat
- Anonymized dataset/0029.mat
- __MACOSX/Anonymized dataset/._0029.mat
- Anonymized dataset/0030.mat
- __MACOSX/Anonymized dataset/._0030.mat
- Anonymized dataset/0031.mat
- __MACOSX/Anonymized dataset/._0031.mat
- Anonymized dataset/0032.mat
- __MACOSX/Anonymized dataset/._0032.mat
- Anonymized dataset/0033.mat
- __MACOSX/Anonymized dataset/._0033.mat
- Anonymized dataset/0034.mat
- __MACOSX/Anonymized dataset/._0034.mat
- Anonymized dataset/0035.mat
- __MACOSX/Anonymized dataset/._0035.mat
- Anonymized dataset/0036.mat
- __MACOSX/Anonymized dataset/._0036.mat
- Anonymized dataset/0037.mat
- __MACOSX/Anonymized dataset/._0037.mat
- Anonymized dataset/0038.mat
- __MACOSX/Anonymized dataset/._0038.mat
- Anonymized dataset/0039.mat
- __MACOSX/Anonymized dataset/._0039.mat
- Anonymized dataset/0040.mat
- __MACOSX/Anonymized dataset/._0040.mat
- Anonymized dataset/0041.mat
- __MACOSX/Anonymized dataset/._0041.mat
- Anonymized dataset/0042.mat
- __MACOSX/Anonymized dataset/._0042.mat
- Anonymized dataset/0043.mat
- __MACOSX/Anonymized dataset/._0043.mat
- Anonymized dataset/0044.mat
- __MACOSX/Anonymized dataset/._0044.mat
- Anonymized dataset/0045.mat
- __MACOSX/Anonymized dataset/._0045.mat
- Anonymized dataset/0046.mat
- __MACOSX/Anonymized dataset/._0046.mat
- Anonymized dataset/0047.mat
- __MACOSX/Anonymized dataset/._0047.mat
- Anonymized dataset/0048.mat
- __MACOSX/Anonymized dataset/._0048.mat
- Anonymized dataset/0049.mat
- __MACOSX/Anonymized dataset/._0049.mat
- Anonymized dataset/0050.mat
- __MACOSX/Anonymized dataset/._0050.mat
- Anonymized dataset/0051.mat
- __MACOSX/Anonymized dataset/._0051.mat
- Anonymized dataset/0052.mat
- __MACOSX/Anonymized dataset/._0052.mat
- Anonymized dataset/0053.mat
- __MACOSX/Anonymized dataset/._0053.mat
- Anonymized dataset/0054.mat
- __MACOSX/Anonymized dataset/._0054.mat
- Anonymized dataset/0055.mat
- __MACOSX/Anonymized dataset/._0055.mat
- Anonymized dataset/0056.mat
- __MACOSX/Anonymized dataset/._0056.mat
- Anonymized dataset/0057.mat
- __MACOSX/Anonymized dataset/._0057.mat
- Anonymized dataset/0058.mat
- __MACOSX/Anonymized dataset/._0058.mat
- Anonymized dataset/0059.mat
- __MACOSX/Anonymized dataset/._0059.mat
- Anonymized dataset/0060.mat
- __MACOSX/Anonymized dataset/._0060.mat
- Anonymized dataset/0061.mat
- __MACOSX/Anonymized dataset/._0061.mat
- Anonymized dataset/0062.mat
- __MACOSX/Anonymized dataset/._0062.mat
- Anonymized dataset/0063.mat
- __MACOSX/Anonymized dataset/._0063.mat
- Anonymized dataset/0064.mat
- __MACOSX/Anonymized dataset/._0064.mat
- Anonymized dataset/0065.mat
- __MACOSX/Anonymized dataset/._0065.mat
- Anonymized dataset/0066.mat
- __MACOSX/Anonymized dataset/._0066.mat
- Anonymized dataset/0067.mat
- __MACOSX/Anonymized dataset/._0067.mat
- Anonymized dataset/0068.mat
- __MACOSX/Anonymized dataset/._0068.mat
- Anonymized dataset/0069.mat
- __MACOSX/Anonymized dataset/._0069.mat
- Anonymized dataset/0070.mat
- __MACOSX/Anonymized dataset/._0070.mat
- Anonymized dataset/0071.mat
- __MACOSX/Anonymized dataset/._0071.mat
- Anonymized dataset/0072.mat
- __MACOSX/Anonymized dataset/._0072.mat
- Anonymized dataset/0073.mat
- __MACOSX/Anonymized dataset/._0073.mat
- Anonymized dataset/0074.mat
- __MACOSX/Anonymized dataset/._0074.mat
- Anonymized dataset/0075.mat
- __MACOSX/Anonymized dataset/._0075.mat
- Anonymized dataset/0076.mat
- __MACOSX/Anonymized dataset/._0076.mat
- Anonymized dataset/0077.mat
- __MACOSX/Anonymized dataset/._0077.mat
- Anonymized dataset/0078.mat
- __MACOSX/Anonymized dataset/._0078.mat
- Anonymized dataset/0079.mat
- __MACOSX/Anonymized dataset/._0079.mat
- Anonymized dataset/0080.mat
- __MACOSX/Anonymized dataset/._0080.mat
- Anonymized dataset/0081.mat
- __MACOSX/Anonymized dataset/._0081.mat
- Anonymized dataset/0082.mat
- __MACOSX/Anonymized dataset/._0082.mat
- Anonymized dataset/0083.mat
- __MACOSX/Anonymized dataset/._0083.mat
- Anonymized dataset/0084.mat
- __MACOSX/Anonymized dataset/._0084.mat
- Anonymized dataset/0085.mat
- __MACOSX/Anonymized dataset/._0085.mat
- Anonymized dataset/0086.mat
- __MACOSX/Anonymized dataset/._0086.mat
- Anonymized dataset/0087.mat
- __MACOSX/Anonymized dataset/._0087.mat
- Anonymized dataset/0088.mat
- __MACOSX/Anonymized dataset/._0088.mat
- Anonymized dataset/0089.mat
- __MACOSX/Anonymized dataset/._0089.mat
- Anonymized dataset/0090.mat
- __MACOSX/Anonymized dataset/._0090.mat
- Anonymized dataset/0091.mat
- __MACOSX/Anonymized dataset/._0091.mat
- Anonymized dataset/0092.mat
- __MACOSX/Anonymized dataset/._0092.mat
- Anonymized dataset/0093.mat
- __MACOSX/Anonymized dataset/._0093.mat
- Anonymized dataset/0094.mat
- __MACOSX/Anonymized dataset/._0094.mat
- Anonymized dataset/0095.mat
- __MACOSX/Anonymized dataset/._0095.mat
- Anonymized dataset/0096.mat
- __MACOSX/Anonymized dataset/._0096.mat
- Anonymized dataset/0097.mat
- __MACOSX/Anonymized dataset/._0097.mat
- Anonymized dataset/0098.mat
- __MACOSX/Anonymized dataset/._0098.mat
- Anonymized dataset/0099.mat
- __MACOSX/Anonymized dataset/._0099.mat
- Anonymized dataset/0100.mat
- __MACOSX/Anonymized dataset/._0100.mat
- Anonymized dataset/0101.mat
- __MACOSX/Anonymized dataset/._0101.mat
- Anonymized dataset/0102.mat
- __MACOSX/Anonymized dataset/._0102.mat
- Anonymized dataset/0103.mat
- __MACOSX/Anonymized dataset/._0103.mat
- Anonymized dataset/0104.mat
- __MACOSX/Anonymized dataset/._0104.mat
- Anonymized dataset/0105.mat
- __MACOSX/Anonymized dataset/._0105.mat
- Anonymized dataset/0106.mat
- __MACOSX/Anonymized dataset/._0106.mat
- Anonymized dataset/0107.mat
- __MACOSX/Anonymized dataset/._0107.mat
- Anonymized dataset/0108.mat
- __MACOSX/Anonymized dataset/._0108.mat
- Anonymized dataset/0109.mat
- __MACOSX/Anonymized dataset/._0109.mat
- Anonymized dataset/0110.mat
- __MACOSX/Anonymized dataset/._0110.mat
- Anonymized dataset/0111.mat
- __MACOSX/Anonymized dataset/._0111.mat
- Anonymized dataset/0112.mat
- __MACOSX/Anonymized dataset/._0112.mat
- Anonymized dataset/0113.mat
- __MACOSX/Anonymized dataset/._0113.mat
- Anonymized dataset/0114.mat
- __MACOSX/Anonymized dataset/._0114.mat
- Anonymized dataset/0115.mat
- __MACOSX/Anonymized dataset/._0115.mat
- Anonymized dataset/0116.mat
- __MACOSX/Anonymized dataset/._0116.mat
- Anonymized dataset/0117.mat
- __MACOSX/Anonymized dataset/._0117.mat
- Anonymized dataset/0118.mat
- __MACOSX/Anonymized dataset/._0118.mat
- Anonymized dataset/0119.mat
- __MACOSX/Anonymized dataset/._0119.mat
- Anonymized dataset/0120.mat
- __MACOSX/Anonymized dataset/._0120.mat
- Anonymized dataset/0121.mat
- __MACOSX/Anonymized dataset/._0121.mat
- Anonymized dataset/0122.mat
- __MACOSX/Anonymized dataset/._0122.mat
- Anonymized dataset/0123.mat
- __MACOSX/Anonymized dataset/._0123.mat
- Anonymized dataset/0124.mat
- __MACOSX/Anonymized dataset/._0124.mat
- Anonymized dataset/0125.mat
- __MACOSX/Anonymized dataset/._0125.mat
- Anonymized dataset/0126.mat
- __MACOSX/Anonymized dataset/._0126.mat
- Anonymized dataset/0127.mat
- __MACOSX/Anonymized dataset/._0127.mat
- Anonymized dataset/0128.mat
- __MACOSX/Anonymized dataset/._0128.mat
- Anonymized dataset/0129.mat
- __MACOSX/Anonymized dataset/._0129.mat
- Anonymized dataset/0130.mat
- __MACOSX/Anonymized dataset/._0130.mat
- Anonymized dataset/0131.mat
- __MACOSX/Anonymized dataset/._0131.mat
- Anonymized dataset/0132.mat
- __MACOSX/Anonymized dataset/._0132.mat
- Anonymized dataset/0133.mat
- __MACOSX/Anonymized dataset/._0133.mat
- Anonymized dataset/0134.mat
- __MACOSX/Anonymized dataset/._0134.mat
- Anonymized dataset/0135.mat
- __MACOSX/Anonymized dataset/._0135.mat
- Anonymized dataset/0136.mat
- __MACOSX/Anonymized dataset/._0136.mat
- Anonymized dataset/0137.mat
- __MACOSX/Anonymized dataset/._0137.mat
- Anonymized dataset/0138.mat
- __MACOSX/Anonymized dataset/._0138.mat
- Anonymized dataset/0139.mat
- __MACOSX/Anonymized dataset/._0139.mat
- Anonymized dataset/0140.mat
- __MACOSX/Anonymized dataset/._0140.mat
- Anonymized dataset/0141.mat
- __MACOSX/Anonymized dataset/._0141.mat
- Anonymized dataset/0142.mat
- __MACOSX/Anonymized dataset/._0142.mat
- Anonymized dataset/0143.mat
- __MACOSX/Anonymized dataset/._0143.mat
- Anonymized dataset/0144.mat
- __MACOSX/Anonymized dataset/._0144.mat
- Anonymized dataset/0145.mat
- __MACOSX/Anonymized dataset/._0145.mat
- Anonymized dataset/0146.mat
- __MACOSX/Anonymized dataset/._0146.mat
- Anonymized dataset/0147.mat
- __MACOSX/Anonymized dataset/._0147.mat
- Anonymized dataset/0148.mat
[truncated: 168 more entries]
