# Supplementary material for: A pneumatic Bionic Voice prosthesis—Pre-clinical trials of controlling the voice onset and offset
Source: PLoS One. 2018 Feb 21;13(2):e0192257. doi: 10.1371/journal.pone.0192257 (PMC5821320; doi:10.1371/journal.pone.0192257)
Supplement: S1 File — The zip archive contains anonymized recordings of time-aligned intra-oral and stoma pressure (Pmraw(t), Psraw(t) respectively), with their voice/unvoiced labels (Lt) as the ground truth. (ZIP) [file pone.0192257.s001.zip › Anonymized dataset/readme.txt]

The minimal anonymized dataset of intra-oral and stoma air pressure versus voice/unvoiced labels
==========================================================================================

## Contents
This archive contains the data to replicate the findings of the study:

Ahmadi, F., Noorian, F., Novakovic, D., and van Schaik, A., "A Pneumatic Bionic Voice Prosthesis - Pre-clinical Trials 
of Controlling the Voice Onset and Offset", 2018, PLOS ONE.

Please refer to the above publication for details of data acquisition.

## Data definition
Each file contains data for a 30 second or 45 second of recording, stored in MathWorks’ MATLAB MAT-file format.

Each recording contains three time aligned variables sampled at 1 kHz:
1. 'mouth_pressure': `P_s_raw(t)`, Normalized intra-oral pressure. A floating point number in the range [-1, 1].
2. 'stoma_pressure': `P_m_raw(t)`, Normalized stoma pressure. A floating point number in the range [-1, 1].
3. 'vuv_labels': Voiced/unvoiced labels as the ground truth manually extracted from these two signals. 0 for unvoiced, 1 for unvoiced, -1 for uncertain conditions.
   Occurrences of -1 are rare, and happen where manual labelling was not meaningful (e.g. the utterance is too short to label). The -1 instances were eliminated for the performance evaluation reported in the paper.

The mouth and stoma pressures `P_s_raw(t)` and `P_m_raw(t)` are time aligned.

Prior to estimating the voice onset and offset, a low-pass filter (with a cut-off frequency of 70 Hz) should be applied to these signals to calculate `P_s(t)` and `P_m(t)`.

## Conversion to other platforms
MAT files are native to MATLAB. Free software packages exist that can read MAT files
in environments other than MATLAB:
  * In Python, use `Scipy` package.
  * In R, use `R.matlab` package.

## Copyright and Contact
Copyright Western Sydney University, 2018.
This work is licensed under a Creative Commons Attribution-ShareAlike 4.0 International License.

For any questions, please contact Dr Farzaneh Ahmadi at <Farzaneh.Ahmadi@westernsydney.edu.au>.
